# Supplementary material for: Do Weight Changes Affect the Association between Smoking Cessation and the Risk of Stroke Subtypes in Korean Males?
Source: Int J Environ Res Public Health. 2023 Mar 7;20(6):4712. doi: 10.3390/ijerph20064712 (PMC10048944; doi:10.3390/ijerph20064712)
Supplement: Supplementary file 1 [file ijerph-20-04712-s001.zip]

Archive with 1 entries (1 files):
- ijerph-2221020-supplementary.pdf
